# Supplementary material for: Fiber Optic Distributed Sensing Network for Shape Sensing-Assisted Epidural Needle Guidance
Source: Biosensors (Basel). 2021 Nov 11;11(11):446. doi: 10.3390/bios11110446 (PMC8615863; doi:10.3390/bios11110446)
Supplement: Supplementary file 1 [file biosensors-11-00446-s001.zip]

Archive with 9 entries (8 files):
- SM4.mp4
- __MACOSX/
- __MACOSX/._SM4.mp4
- SM1.mp4
- __MACOSX/._SM1.mp4
- SM2.mp4
- __MACOSX/._SM2.mp4
- SM3.mp4
- __MACOSX/._SM3.mp4
